# Supplementary material for: An invitro dataset on infectious potential of transmitted/founder (TF) and non-TF (NT) HIV-1 viruses generated from Interferon alpha-treated primary CD4+ T cells
Source: Data Brief. 2020 Feb 29;29:105365. doi: 10.1016/j.dib.2020.105365 (PMC7075791; doi:10.1016/j.dib.2020.105365)
Supplement: Multimedia component 2 [file mmc2.xml]

<?xml version="1.0" encoding="utf-8" standalone="no"?>
<data>
  <datasets>
    <author>hannatrc@yahoo.com;hannanirt@gmail.com</author>
    <type>0</type>
    <dataset>
      <value>4</value>
      <reason>Data will be made available on request</reason>
      <comments />
    </dataset>
  </datasets>
</data>
